# Supplementary material for: Identification of novel and conserved microRNAs in Panax notoginseng roots by high-throughput sequencing
Source: BMC Genomics. 2015 Oct 22;16:835. doi: 10.1186/s12864-015-2010-6 (PMC4618736; doi:10.1186/s12864-015-2010-6)
Supplement: Additional file 1: Table S1. — Panax notoginseng saponin content from different tissues of different ages. (XLSX 9 kb) [file 12864_2015_2010_MOESM1_ESM.xlsx]

## Sheet: Sheet1
Table S1 Panax notoginseng saponin content from different tissues of different ages
The capital and small letters indicated significant differences at 0.01 and 0.05 level, separately.
Year	Rg1			Rb1			R1			PNS (Rg1+Rb1+R1)
	root	stem	leaf	root	stem	leaf	root	stem	leaf	root	stem	leaf
1y	1.577±0.011C	0.715±0.034A	0.007±0.002B	1.143±0.006C	1.000±0.080Aa	0.583±0.002C	0.256±0.025Bb	0.116±0.009A	ND	2.975±0.039C	1.831±0.123A	0.590±0.001C
2y	1.844±0.023B	0.501±0.016B	0.002±0.001C	1.687±0.032B	0.984±0.033Aa	0.882±0.004A	0.269±0.023Bb	0.075±0.007B	ND	3.800±0.065B	1.560±0.054B	0.884±0.004A
3y	2.842±0.033A	0.250±0.009C	0.012±0.001A	2.690±0.031A	0.698±0.011Bb	0.685±0.007B	0.486±0.015Aa	0.030±0.003C	ND	6.017±0.074A	0.977±0.021C	0.697±0.006B
ND: not detected
