# Supplementary material for: Identification of novel and conserved microRNAs in Panax notoginseng roots by high-throughput sequencing
Source: BMC Genomics. 2015 Oct 22;16:835. doi: 10.1186/s12864-015-2010-6 (PMC4618736; doi:10.1186/s12864-015-2010-6)
Supplement: Additional file 2: Table S2. — Conserved miRNAs in the three libraries of Panax notoginseng. (XLSX 24 kb) [file 12864_2015_2010_MOESM2_ESM.xlsx]

## Sheet: Sheet1
Table S2 Conserved miRNAs in the three libraries of Panax notoginseng
Family	miRNA	Mature sequence	Reads (TPM)
MIR1033	miR1033e	TGACGGGTCGTGATGGGCACT	1
MIR1120	miR1120	ACATTCTTATATTATGAGACGGAG	3
MIR1223	miR1223d	TTGTAGAGTCATACACCTCT	1
MIR1223	miR1223a	TTGTAGAGTCATACACCTCCA	2
MIR1310	miR1310	AGGCATCGGGGGCGCAACGCCC	544
MIR1444	miR1444a	TCCACATTCGGTCAATGTTC	1
MIR1444	miR1444c	TTCACATTCGGTCAACGTTC	5
MIR1507	miR1507b	TCTCATTCCATACATCGTCTG	171
MIR1508	miR1508a	TAGAAAGGGAAATAGCAGTTG	14
MIR1509	miR1509a	TTAATCAAGGAAATCACGGTCG	12
MIR1510	miR1510b-5p	AGGGATAGGTAAAACAACTACT	9
MIR1513	miR1513c	TATGAGAGAAAGCCATGAC	1
MIR156	miR156f-3p	GCTCACTCTCTATCTGTCACC	293
MIR156	miR156n	TTGACAGAAGAGAGTGAGCAC	575384
MIR156	miR156j	GTTGACAGAAGAGAGTGAGCAC	575363
MIR156	miR156h-5p	TGACAGAAGAAAGAGAGCAC	366
MIR156	miR156f	TTGACAGAAGAGAGAGAGCACA	1266
MIR156	miR156c-3p	GCTCACTTCTCTCTCTGTCAGC	1
MIR156	miR156p	CTGACAGAAGATAGAGAGCAC	75708
MIR156	miR156g	TTGACAGAAGATAGAGAGCAC	2154952
MIR156	miR157a-3p	GCTCTCTAGCCTTCTGTCATCA	2
MIR156	miR156b-3p	GCTCACTCTCTATCTGTCAGC	3
MIR156	miR156g-5p	CGACAGAAGAGAGTGAGCAC	182
MIR156	miR156q	TGACAGAAGAGAGTGAGCACT	575012
MIR156	miR156t	TTGACAGAAGAAAGGGAGCAC	3
MIR156	miR156a	CAGAAGATAGAGAGCACATC	75621
MIR156	miR156l-5p	CGACAGAAGAGAGTGAGCATA	3
MIR156	miR156e	TTGACAGAAGATAGAGGGCAC	496
MIR156	miR529d	AGAAGAGAGAGAGCACAGCCC	12
MIR156	miR156b	TGACAGAAGAGAGTGAGCACA	575363
MIR156	miR156	TTGACAGAAGATAGAGAGC	2154413
MIR156	miR529a	CGAAGAGAGAGAGCACAGCCC	4
MIR156	miR156c	TTGACAGAAGAAAGAGAGCAC	366
MIR156	miR156ae	TGACAGAAGAAAGTGAGCAC	34
MIR156	miR156w	TTGACAGAAGAGAGAGAGCAC	1266
MIR156	miR156i	TGACAGAAGATAGAGAGCAC	2154952
MIR158	miR158a-3p	TCCCAAATGTAGACAAAGCA	113
MIR158	miR158b	CCCCAAATGTAGACAAAGCA	1
MIR159	miR159b	TTTGGATTGAAGGGAGCTCTT	350
MIR159	miR159c	TTTGGATTGAAGGGAGCTCTA	5158
MIR159	miR319f	TTGGACTGAAGGGAGCTCCT	11
MIR159	miR319c	TTGGACTGAAGGGAGCTCCCT	306
MIR159	miR319b-5p	AGAGCTTTCTTCGGTCCACTC	3
MIR159	miR159c-3p	TTTGGATTGAAGGGAGCTCCT	67
MIR159	miR159j-3p	TTTGGATTGAAGGGAGCTCTG	304
MIR159	miR159	CTTGGATTGAAGGGAGCTCT	6
MIR159	miR159e	TTTGGATTGAAAGGAGCTCTT	1
MIR159	miR319d	TTGGACTGAAGGGAGCTCCC	306
MIR159	miR159f	CTTGGATTGAAGGGAGCTCTA	147
MIR159	miR319g	TTGGACTGAAGGGAGCTCCCA	151
MIR159	miR319b	CTTGGACTGAAGGGAGCTCCT	11
MIR159	miR319	TTGGACTGAAGGGAGCTCC	8
MIR159	miR319d-3p	TTGGACTGAAGGGTGCTCCC	1
MIR160	miR160	GCCTGGCTCCCTGTATGCCAT	522
MIR160	miR160e-5p	TGCCTGGCTCCCTGTATGCCG	10
MIR160	miR160h	TGCCTGGCTCCCTGCATGCCA	16
MIR160	miR160b-3p	GCGTATGAGGAGCCATGCATA	229
MIR160	miR160b	TGCCTGGCTCCCTGTATGCCA	538
MIR160	miR160g	TGCCTGGCTCCTTGTATGCCA	1
MIR160	miR160a-3p	GCGTATGAGGAGCCAAGCATA	71
MIR160	miR160i	CGCCTGGCTCCCTGTATGCCA	6
MIR162_1	miR162-5p	TGGAGGCAGCGGTTCATCGATC	55
MIR162_1	miR162b	TCGATAAACCTCTGCATCCAG	485
MIR162_1	miR162a	TCGATAAACCTCTGCATCCA	477
MIR162_1	miR162b-5p	GGAGGCAGCGGTTCATCGATC	52
MIR164	miR164	TGGAGAAGGGGAGCACGTGCA	30
MIR164	miR164a	TGGAGAAGCAGGGCACGTGCT	447
MIR164	miR164e	TGGAGAAGCAGGGCACGTGCA	15840
MIR164	miR164h-5p	TGGAGAAGCAGGGCACGTGTG	26
MIR164	miR164c	TGGAGAAGCAGGGCACGTGC	15555
MIR166	miR166i-5p	GGAATGTCGTCTGGTTCGAG	1
MIR166	miR166i-3p	TCGGATCAGGCTTCATTCCTC	81
MIR166	miR166s	TCGGACCAGGCTTCATTCCC	227233
MIR166	miR165a-3p	TCGGACCAGGCTTCATCCCC	169
MIR166	miR166a-5p	GGAATGTTGTCTGGCTCGAGG	1179
MIR166	miR166f	TCGGACCAGGCTTCATCCCCC	308
MIR166	miR166l-3p	TCGGACCAGGCTTCATTCCTC	235454
MIR166	miR166b	TCGGACCAGGCTTCATTCCCCC	123586
MIR166	miR166h-5p	GGAATGTTGGCTGGCTCGAGG	1
MIR166	miR166k	TCTCGGACCAGGCTTCATTCC	235448
MIR166	miR166e-3p	TCGAACCAGGCTTCATTCCCC	17
MIR166	miR166a	TCGGACCAGGCTTCATTCC	131850
MIR166	miR166i	TCGGACCAGGCTTCATTCTC	1100
MIR166	miR166j-3p	TCGGACCAGGCTTCATTCCCG	104561
MIR166	miR166m	TCGGACCAGGCTTCATTCCCC	227244
MIR166	miR166u	TCTCGGACCAGGCTTCATTC	227189
MIR166	miR166e	CTCGGACCAGGCTTCATTCCC	227238
MIR166	miR166b-5p	GGAATGTTGTCTGGCTCGGGG	3
MIR166	miR166q	TCGGACCAGGCTTCATTCCTT	104626
MIR166	miR166p	TCGGACCAGGCTCCATTCCTT	21
MIR167_1	miR167b	TGAAGCTGCCAGCATGATCTGA	324
MIR167_1	miR167c	TGAAGCTGCCAGCATGATCTGG	4683
MIR167_1	miR167d	TGAAGCTGCCAGCATGATCT	257
MIR167_1	miR167h-5p	TGAAGCTGCCAACATGATCTG	1
MIR167_1	miR167i-3p	AGATCATGTTGCAGCTTCACT	1
MIR167_1	miR167e	TGAAGCTGCCAGCATGATCTA	13190
MIR167_1	miR167h-3p	GATCATGTTGCAGCTTCAC	1
MIR167_1	miR167i	TGAAGCTGCCAGCATGATCTTA	274
MIR167_1	miR167j-3p	GATCATGTGGCAGTTTCATT	1
MIR167_1	miR167a	TGAAGCTGCCAGCATGATCTAA	13182
MIR167_1	miR167-3p	AGATCATGTGGCAGTTTCACC	1
MIR168	miR168b	TCGCTTGGTGCAGGTCGGG	568
MIR168	miR168	TCGCTTGGTGCAGATCGGGAC	853
MIR168	miR168b-3p	CCCGCCTTGCATCAACTGAAT	4
MIR168	miR168a	TCGCTTGGTGCAGGTCGGGAA	568
MIR168	miR168c	TCGCTTGGTGCAGGTCGGGAC	132501
MIR169_1	miR169i	TAGCCAAGGATGACTTGCCTGC	17
MIR169_1	miR169q	TAGCCAAGGACGACTTGCCTG	1
MIR169_1	miR169ae	TAGCCAAGGACGACTTGCCCA	2
MIR169_1	miR169d	TAGCCAAGGATGACTTGCCTA	14
MIR169_1	miR169t	TAGCCAAGGATGACTTGCCTT	14
MIR169_1	miR169k-3p	GGCAGTCTCCTTGGCTAG	1
MIR169_1	miR169h	TAGCCAAGGATGACTTGCCTG	17
MIR169_1	miR169r-5p	TAGCCAAGGATGACTTGCCT	14
MIR169_1	miR169	TAGCCAAGGATGACTTGCCGG	2
MIR169_1	miR169n	TAGCCAAGAATGACTTGCCTA	190
MIR169_2	miR169v	CAGCCAAGGATGACTTGCC	4
MIR169_2	miR169b	CAGCCAAGGATGACTTGCCGA	2
MIR169_2	miR169b-3p	GGCAGGTTGTTCTTGGCTAC	2
MIR169_2	miR169u	CAGCCAAGGATGACTTGCCGT	2
MIR169_2	miR169c-3p	GGCAAGTCTGTCCTTGGCTACA	1
MIR169_2	miR169s	TCAGCCAAGGATGACTTGCCG	2
MIR169_8	miR169e	AGCCAAGGATGACTTGCCGG	1
MIR171_1	miR171c	TGATTGAGCCGTGCCAATATT	2
MIR171_1	miR171k-5p	CGATGTTGGTGAGGTTCAATC	7
MIR171_1	miR171b-3p	TTGAGCCGTGCCAATATCAC	39
MIR171_1	miR171d	TTGAGCCGCGCCAATATCAC	70
MIR171_1	miR171l	TTGAGCCGCGCCAATATCACT	70
MIR171_1	miR171a	TGATTGAGCCGTGCCAATATC	41
MIR171_1	miR171g	TGATTGAGCCGCGCCAATATC	68
MIR171_1	miR171	TGATTGAGCCGCGTCAATATC	158
MIR171_1	miR171f	TTGAGCCGTGCCAATATCACG	40
MIR171_1	miR171n	TTGAGCCGTGCCAATATCACA	36
MIR171_1	miR171b	TTGAGCCGCGTCAATATCTCC	159
MIR171_2	miR171h	CGAGCCGAATCAATATCACTC	1
MIR171_2	miR479	TGTGATATTGGTCCGGCTCATC	1
MIR171_2	miR171k-3p	GTGAGCCGAACCAATATCACT	3
MIR171_2	miR171i	TGAGCCGAACCAATATCACTC	3
MIR172	miR172c	TGGAATCTTGATGATGCTGCAG	1
MIR172	miR172k	TGAATCTTGATGATGCTGCAT	28
MIR172	miR172e-5p	GCAGCACCATTAAGATTCAC	2
MIR172	miR172e-3p	GAATCTTGATGATGCTGCAT	75
MIR172	miR172d	TGAGAATCTTGATGATGCTGCAT	32057
MIR172	miR172d-3p	AGAATCTTGATGATGCTGCAG	150
MIR172	miR172g	GCAGCACCATCAAGATTCAC	156
MIR172	miR172b	GGAATCTTGATGATGCTGCA	71
MIR172	miR172c-5p	GTAGCATCATCAAGATTCACA	21
MIR172	miR172i	AGAATCTTGATGATGCTGCAT	32056
MIR172	miR172e	GGAATCTTGATGATGCTGCAT	78
MIR172	miR172g-3p	GGAATCTTGATGATGCTGCAG	6
MIR172	miR172f	AGAATCTTGATGATGCTGCA	32032
MIR172	miR172a-5p	GTGGCATCATCAAGATTCACA	6
MIR172	miR172b-5p	CAGCACCATCAAGATTCACA	156
MIR1862	miR1862e	CTAGATTTGTTTATTTTGGGACGG	1
MIR1885	miR1885b	TACATCTTCTCCGCGGAAGCTC	2
MIR2111	miR2111-5p	TAATCTGCATCCTGAGGTCTA	1
MIR2111	miR2111a-5p	TAATCTGCATCCTGAGGTTTA	243
MIR2111	miR2111b	TAATCTGCATCCTGAGGTTTG	134
MIR2119	miR2119	TCAAAGGGAGTTGTAGGGGAA	1
MIR2673	miR2673b	CCTCTTCCTCTTCCTCTTCCAC	1
MIR3522	miR3522a	TGAGACCAAATGAGCAGCTGA	4636
MIR3522	miR3522	AGACCAAATGAGCAGCTGA	4636
MIR3522	miR3522b	TGAGACCAAATGAGCAGCTGAC	4636
MIR390	miR390c-5p	GAGCTCAGGAGGGATAGCGCC	211
MIR390	miR390d-3p	CGCTATCCATCCTGAGTTTTA	1
MIR390	miR390b-3p	CGCTATCCATCCTGAGTTCCA	1
MIR390	miR390b	AAGCTCAGGAGGGATAGCGCC	2064
MIR390	miR390a	AAGCTCAGGAGGGATAGCACC	3
MIR390	miR390	AAGCTCAGGAGGGATAGCGTC	1
MIR390	miR390a-3p	CGCTATCCATCCTGAGTTTCA	7
MIR390	miR390e	AGCTCAGGAGGGATAGCGCC	2043
MIR393	miR393	ATCCAAAGGGATCGCATTGATC	18
MIR393	miR393i	TTCCAAAGGGATCGCATTGATC	9
MIR393	miR393a-3p	ATCATGCTATCCCTTTGGATT	1
MIR393	miR393c	TCCAAAGGGATCGCATTGATCC	20
MIR393	miR393b-3p	TTTGGGATCATGCTATCCCTT	1
MIR394	miR394c	TTGGCATTCTGTCCACCTCCAT	204
MIR394	miR394a-5p	TTGGCATTCTGTCCACCTCC	204
MIR395	miR395a	CTGAAGTGTTTGGGGGAACTCC	1
MIR395	miR395l	TGAAGTGTTTGGGGGAACTC	1
MIR395	miR395j	GTGAAGTGTTTGGGGGAACTC	1
MIR395	miR395c	TTGAAGTGTTTGGGGGAACTC	2
MIR395	miR395i	ATGAAGTGTTTGGGGGAACTC	1
MIR396	miR396f-5p	TCTCCACAGGCTTTCTTGAACT	1
MIR396	miR396k	GCTCAAGAAAGCTGTGGGAGA	3
MIR396	miR396b	TTCCACAGCTTTCTTGAACT	418
MIR396	miR396h	TCCACAGCTTTCTTGAACTG	437
MIR396	miR396a	TTCCACAGCTTTCTTGAACTG	437
MIR396	miR396	TTCCACGGCTTTCTTGAACC	735
MIR396	miR396f	TTCCACGGCTTTCTTGAACTG	17570
MIR396	miR396e-3p	CTCAAGAAAGCTGTGGGAGA	3
MIR396	miR396e	TTCCACAGCTTTCTTGAACTGT	437
MIR396	miR396i-3p	GTTCAATAAAGCTGTGGGAAG	3601
MIR396	miR396c	TTCCACGGCTTTCTTGAACTT	961
MIR396	miR396g-5p	TCCCACAGCTTTATTGAACTG	1
MIR396	miR396d	AAGAAAGCTGTGGGAGAATATGGC	3
MIR396	miR396g-3p	CTCAAGAAAGCCGTGGGAAAA	1
MIR396	miR396a-3p	TTCAATAAAGCTGTGGGAAG	3601
MIR397	miR397a	TCATTGAGTGCAGCGTTGATG	790
MIR397	miR397b	TTGAGTGCAGCGTTGATGAAA	790
MIR397	miR397	CCGTTGAGTGCAGCGTTGATG	17
MIR398	miR398c-3p	TGTGTTCTCAGGTCGCCCCTG	35
MIR398	miR398b	TGTGTTCTCAGGTCACCCCTG	1
MIR398_2	miR398	TGTGTTCTCAGGTCGCCCCCG	2
MIR399	miR399b	TGCCAAAGGAGATTTGCCCGG	22
MIR399	miR399a	TGCCAAAGGAGAATTGCCCTG	11
MIR403	miR403c-5p	TTTGTGCGTGGATCTGAGGCC	2
MIR403	miR403a	TTAGATTCACGCACAAACTCG	1866
MIR408	miR408-3p	ATGCACTGCCTCTTCCCTGGC	45
MIR408	miR408a-5p	CAGGGGAACAGGCAGAGCATG	105
MIR408	miR408d	TGCACTGCCTCTTCCCTGGC	42
MIR408	miR408-5p	CAGGGAACAAGCAGAGCATGG	51
MIR408	miR408b	TGCACTGCCTCTTCCCTGGCT	44
MIR408	miR408b-5p	CTGGGAACAGGCAGGGCACG	77
MIR4416	miR4416a	ACGGGTCGCTCTCACCTAGG	1
MIR444	miR444b.2	TGCAGTTGTTGCCTCAAGCTT	1
MIR444	miR444a	TGCAGTTGTTGTCTCAAGCTT	1
MIR475	miR475a-3p	TTACAGTGCCCATTGATTAAG	1
MIR475	miR475a-5p	AATGGCCATTGTAAGAGTAGA	1
MIR477	miR477a	ACTCTCCCTCAAGGGCTTCTG	1
MIR477	miR477a-3p	AGAAGCCTTTGTGGGAGAGGA	2
MIR477	miR473a-5p	ACTCTCCCTCAAGGCTTCCA	1
MIR482	miR482a.2	TCTTGCCTACTCCTCCCATT	1
MIR482	miR482a-5p	AGGAATGGGCTGTTTGGGAAGA	1
MIR482	miR482	TCTTTCCAATTCCTCCCATTCC	1
MIR482	miR2118b-3p	TTGCCGATTCCACCCATTCCT	31
MIR482	miR482c	TTTCCTATTCCACCCATGCCAA	1
MIR482	miR482c-3p	TCTTTCCGAGTCCTCCCATACC	1
MIR482	miR482a	TCTTTCCTACTCCTCCCATACC	1
MIR482	miR482a.1	CCTACTCCTCCCATTCC	1
MIR482	miR5301	TGTGGGTGGGGTGGAAAGATT	9
MIR482	miR482b	TCTTCCCTACACCTCCCATAC	5
MIR482	miR482d-3p	TCTTCCCTACACCTCCCATACC	5
MIR482	miR2118b-5p	GGAGATGGGAGGGTCGGTAAAG	1
MIR482	miR482b-5p	TATGGGGGGATTGGGAAGGAAT	3
MIR482	miR2118	TTGCCGATTCCACCCATTCCTA	31
MIR482	miR482e	TATGGGGGGATTGGGAAGGAA	3
MIR482	miR482-3p	TCTTCCCAATTCCGCCCATTCC	1
MIR5067	miR5049c	AGACAATTATTTTGGGACGGAGG	10
MIR528	miR528-5p	TGGAAGGGGCATGCAGAGGAG	54
MIR535	miR535	TGACAACGAGAGAGAGCACGCG	67
MIR535	miR535-5p	TGACAACGAGAGAGAGCACGC	69
MIR535	miR535b	TGACAAGGAGAGAGAGCACGC	1
MIR535	miR535d	TGACGACGAGAGAGAGCACGC	20
MIR536	miR536e	TTCGTGCCAAGCTGTGTGCAAC	1
MIR538	miR538c	TTGCATGGAGTCTATGTCTGGA	1
MIR5559	miR5559-5p	TACTTGGTGAATTGTTGGATC	2
MIR5568	miR5568f-3p	GTCTTATAATTTGGAATGGAG	5
MIR5654	miR5654b	ATAAATCCCAAGCATCATCCA	3
MIR5770	miR5770a	TTAGGACTATGGTTTGGACGA	2
MIR6022	miR6022	TGGAAGGGAGAATATCCAGGA	4
MIR6023	miR6023	TTCCATGAAAGAGTTTTTGGAT	1
MIR6026	miR6026	TTCTTGGCTAGAGTTGTATTGC	1
MIR6027	miR6027	TGAATCCTTCGGCTATCCATAA	11
MIR6445	miR6445b	TTCATTCCTCTTCCTAAAATGG	1
MIR6462	miR6462c-3p	TCTCTTATGCATTTTTGTCCC	1
MIR818	miR818d	AATCCCTTATATTATGGGACGG	5
MIR824	miR824-5p	TAGACCATTTGTGAGAAGGGA	1
MIR828	miR828-5p	TCTTGCTTAAATGAGTATTCCA	1
MIR858	miR858a	TTTCGTTGTCTGTTCGACCTT	1
MIR902	miR902b-5p	TATGATGCAGATTCTTCATCT	2
MIR902	miR902g-3p	ACGAAGGTCTGCATCATAGT	1
undef	miR1052	TTCCTTTTATTGATTGTGGTA	2
undef	miR1171	TGGAGTGGAGTGGAGTGGAGTGG	284
undef	miR1436	ACATTATGGGACGGAGGGAGT	9
undef	miR1448	CTTTCCAACGCCTCCCATAC	2
undef	miR1450	TTCAATGGCTCGGTCAGGTTAC	7
undef	miR1507c-3p	CCTCATTCCAAACATCATCT	2
undef	miR1511	AACCAGGCTCTGATACCATG	2
undef	miR1513b	TGAGAGAAAGCCATGACTTAC	1
undef	miR156h	TGACAGAAGAGAGAGAGCAT	1
undef	miR156l	TTGACAGAAGATGGAGAGCAC	143
undef	miR156r	CTGACAGAAGATAGAGAGCAT	223
undef	miR169f	AAGCCAAGGATGACTTGCCTA	12
undef	miR169o	AAGCCAAGGATGACTTGCCTG	1
undef	miR2916	TGGGGACTCGAAGACGATCATAT	1
undef	miR391	TACGCAGGAGAGATGACGCCG	505
undef	miR3947-5p	TTATTTCAGTAGACGACGTCACA	1
undef	miR408	TGCACTGCCTCTTCCCTGGCTG	42
undef	miR4376	ACGCAGGAGAGATGATGCTGGA	17
undef	miR4384	AATCAGACACTGCATTCAAAGACG	1
undef	miR4397-5p	CATCGTTGACGCTGACTGTACG	1
undef	miR4409	TAACAAGTGGGTTTGTTGACTG	1
undef	miR472a	TTTTCCCTACTCCACCCATCCC	3
undef	miR472b	TTTTCCCAACTCCACCCATCCC	4
undef	miR477c	GGAAACCTTTTGTGGGGGTTTG	4
undef	miR4995	AGGCAGTGGCTTGGTTAAGGG	66
undef	miR4996	TAGAAGCTCCCCATGTTCTC	7
undef	miR5021	AGAGGAAGAAGAAGAAGAAAAGA	687
undef	miR5072	CGATTCCCCAGCGGAGTCGCCA	53
undef	miR5083	AGACTACAATTATCTGATCA	3
undef	miR5139	AAACCTGGCTCTGATACCA	1459
undef	miR5141	AGACCCGACGCGACTGACAGATAA	29
undef	miR5161	TCTGGATCAGAGGGAGTATA	1
undef	miR5163	TTATGTATTTCGGTTAGTTGT	72
undef	miR5205b	CTTATAATTAGGGACGGAGGGAGT	9
undef	miR5205a	CATACAATTTGGGACGGAGGGAG	6
undef	miR529	AGAAGAGAGAGAGCACAGCTT	1265
undef	miR5293	GAGGAAGAAGAGGAAGAAGAAGTA	643
undef	miR5300	TCCCCAGTCCAGGCATTCCAAC	5
undef	miR5368	GGACAGTCTCAGGTAGACA	75
undef	miR5371-5p	TAGGAATTAGTCACTCAGATC	1
undef	miR5532	ATGGAATATATGACAAAGGTGG	65
undef	miR5538	ACTGAACTCAATCACTTGCTGC	305
undef	miR5658	ATGATGATGATGATGATGAAA	1
undef	miR6031	AAGAGGTTCGGAGCGGTTTGAAGC	1
undef	miR6300	GTCGTTGTAGTATAGTGG	16011
undef	miR6421-3p	TAGAGCAGATTGTAAGGGAAG	21
undef	miR6427-5p	TCGTAATGCTTCATTCTCACAA	1
undef	miR6453	TCTGTCGCTGGAAAGATGGTAC	26
undef	miR6459-3p	TCGAATTTGGGCTTGAGATTG	3
undef	miR6459-5p	AGCTCAAGCACAAATTCGATC	1
undef	miR6476	TCAGTGGAGATGAAACATGA	5
undef	miR6478	CCGACCTTAGCTCAGTTGGTG	565
undef	miR858b	TTCGTTGTCTGTTCGACCTTG	1
undef	miR894	CGTTTCACGTCGGGTTCACC	130589
