# Supplementary material for: Identification of novel and conserved microRNAs in Panax notoginseng roots by high-throughput sequencing
Source: BMC Genomics. 2015 Oct 22;16:835. doi: 10.1186/s12864-015-2010-6 (PMC4618736; doi:10.1186/s12864-015-2010-6)
Supplement: Additional file 3: Table S3. — Novel miRNA candidates in Panax notoginseng. (XLSX 17 kb) [file 12864_2015_2010_MOESM3_ESM.xlsx]

## Sheet: Sheet1
Table S3 Novel miRNA candidates in Panax notoginseng
miRNA name	Sequence (5’→3’)	Size (nt)	Start/end precursor	Length of precursors (nt)	Arm	MEF (kcal/mol)	Reads
novel_miR_20	ACTCCTACTCCCGCGGACGTT	21	689-771	83	5p	-51.2	6935
novel_miR_16	TGCATTTGCGCCTGCACCTGA	21	497-603	107	5p	-52.8	7488
novel_miR_15	TGATACAAGGAAGAAGGATGG	21	368-447	80	3p	-28.3	3479
novel_miR_40	GCATTGCCGGCGGAGGCCTTC	21	187-258	72	3p	-35.4	1843
novel_miR_33	TTTCCTATTCCTCCCATACCAA	22	69-177	109	3p	-53.2	1588
novel_miR_28	TAGCAAATGCAACAAAAAGTT	21	59-190	132	3p	-50.6	1072
novel_miR_6	TTCCCAAGATCCCCCTAACCGA	22	49-177	129	3p	-50.9	1057
novel_miR_44	GCTGAAAAGACCGGGGGACC	20	74-322	249	3p	-104.3	759
novel_miR_14	TTGTATTTTTCCACGGCTTTC	21	352-476	125	5p	-57.1	806
novel_miR_27	TTAGATGATCATCAGCAAACA	21	17-124	108	3p	-38.9	402
novel_miR_23	TTTGGATACACGCAACAAACA	21	69-152	84	5p	-37	402
novel_miR_37	AGTGAATGAAGCGGGAGATAG	21	6-111	106	5p	-30	321
novel_miR_47	TTTCCTAGACCGCCCATTCCTC	22	44-199	156	3p	-61.6	310
novel_miR_4	TCTAAATACTGGAAGAGTTTG	21	857-947	91	5p	-54.1	208
novel_miR_1	CCTATTTTGGGGGCGTCACAGT	22	29-185	157	5p	-28.6	94
novel_miR_5	CCTATTTTGGGGGCGTCACA	20	2-229	228	5p	-74.3	89
novel_miR_31	TGAGAATCGCGATTTAGGCAA	21	39-138	100	3p	-39.5	68
novel_miR_35	AGGCGGTGATGATGAAAATTA	21	59-167	109	5p	-26.7	54
novel_miR_25	GAATGGGAGGAATTGGCAAGAA	22	57-147	91	5p	-33.7	37
novel_miR_42	AGAAGTAGAACAAGAAGATGA	21	127-256	130	5p	-44.9	34
novel_miR_29	TCTGGAGGGGAAACGAGAGCT	21	5-139	135	3p	-31.4	32
novel_miR_12	AGTGAAGCTTGAGTATGACAT	21	952-1043	92	5p	-54.1	32
novel_miR_18	ATTGACTGGCCATACTATGGAT	22	3623-3720	98	3p	-25.5	24
novel_miR_34	TTAAGTTTGGGGGTATTTGAT	21	70-153	84	5p	-30.1	23
novel_miR_21	ATTGACAGAAGATAGAGAGCAC	22	72-222	151	5p	-40.1	21
novel_miR_32	ATGGGAGGAATAGGAAAGGCA	21	84-164	81	5p	-30	17
novel_miR_11	TAGTATAGATAGAGAGTTGCA	21	258-353	96	5p	-31.6	16
novel_miR_26	CGATTTGAACAAGATGGCTCT	21	391-480	90	3p	-19.6	15
novel_miR_39	TTGAGCCTGCATACGTTATGATT	23	93-171	79	3p	-31.3	13
novel_miR_7	AGAGGAAACAGTGCAATTCAT	21	5933-6053	121	3p	-27.1	13
novel_miR_13	GGTGGAGGAGGAGGAGGAGGA	21	17-154	138	3p	-50.6	12
novel_miR_36	GGCGGCGATTAGGAGGATGAGGA	23	125-243	119	5p	-33.1	10
novel_miR_24	TGGAGAGAGAAAATTGGGGTT	21	34-243	210	5p	-52.3	9
novel_miR_2	TTTTCACAAGTAAATTTGATA	21	856-985	130	5p	-45.8	9
novel_miR_10	TGGAGCTCCACTTGCAAAGAA	21	960-1322	363	3p	-114.2	9
novel_miR_48	TTCTAAGGGGATATATCGGAAT	22	331-407	77	5p	-18.9	8
novel_miR_38	TGCTCTGTAGCTGTTAATGGT	21	4-89	86	5p	-18.1	10
novel_miR_8	TCTGGACACAACACATGGACA	21	714-798	85	5p	-33.3	8
novel_miR_22	GAGGGAGAGGGAGAGGGAGAGGG	23	81-158	78	3p	-22.4	7
novel_miR_49	TCACAAGATTCGGAAATGGCA	21	242-324	83	5p	-25.3	8
novel_miR_45	TTTGAAAGCTGAAGGATTTGA	21	147-248	102	3p	-36.1	7
novel_miR_19	TTCAACAAGGTCTGGGAGTAT	21	96-228	133	5p	-20.5	7
novel_miR_3	CGACGACTAAGCGACATTTTG	21	529-681	153	3p	-46.6	7
novel_miR_43	TATCAATAATAGCGGATGACA	21	38-121	84	5p	-35.9	9
novel_miR_50	TGGTGAACTTGAGTCGGCTGA	21	125-270	146	5p	-30.6	7
novel_miR_52	GCTGAAGCTGTGGAAGAAGGT	21	433-542	110	3p	-24.8	6
novel_miR_41	TAATTTGTAGATCCATCGTAA	21	138-327	190	3p	-45.37	6
novel_miR_46	AGGAGTGGGATAAATTCGGTA	21	361-450	90	5p	-18.3	6
novel_miR_30	TGATCAGTATAATAGATGGCT	21	85-207	123	3p	-23.1	6
novel_miR_9	AAGGGTATGTATTGACGGTTT	21	402-529	128	5p	-32.5	5
novel_miR_17	TACGACTACATTGATCTTAGT	21	1697-1860	164	3p	-27.7	5
novel_miR_51	TCCGAATCTTGTGGAGGCTGG	21	43-160	118	5p	-35.7	5
MFE(Kcal/mol): minimal folding free energy
