# Supplementary material for: Identification of novel and conserved microRNAs in Panax notoginseng roots by high-throughput sequencing
Source: BMC Genomics. 2015 Oct 22;16:835. doi: 10.1186/s12864-015-2010-6 (PMC4618736; doi:10.1186/s12864-015-2010-6)
Supplement: Additional file 5: Table S4. — Statistics of target genes of novel miRNAs in Panax notoginseng. (XLSX 21 kb) [file 12864_2015_2010_MOESM5_ESM.xlsx]

## Sheet: Sheet1
Table S4 Statistics of target genes of novel and conserved miRNAs in Panax notoginseng
miRNA	Target number	Unigene ID
novel_miR_1	25	Unigene5468_1;Unigene7436_1;Unigene7770_1;Unigene8138_1;Unigene8505_1;Unigene8939_1;Unigene12230_1;Unigene14161_1;Unigene17385_1;Unigene19537_1;Unigene36032_1;Unigene40215_1;Unigene44701_1;Unigene45818_1;Unigene48666_1;Unigene50050_1;Unigene51626_1;Unigene58021_1;Unigene58840_1;Unigene62535_1;Unigene66682_1;Unigene71536_1;Unigene72315_1;Unigene72545_1;Unigene73113_1
novel_miR_2	6	Unigene1804_1;Unigene3422_1;Unigene9147_1;Unigene11739_1;Unigene12533_1;Unigene54261_1
novel_miR_3	1	Unigene14272_1
novel_miR_4	27	Unigene5468_1;Unigene7436_1;Unigene7770_1;Unigene8138_1;Unigene8505_1;Unigene8592_1;Unigene8939_1;Unigene12230_1;Unigene14161_1;Unigene17385_1;Unigene19537_1;Unigene36032_1;Unigene40215_1;Unigene44701_1;Unigene45818_1;Unigene48666_1;Unigene50050_1;Unigene51626_1;Unigene58021_1;Unigene58840_1;Unigene62535_1;Unigene66682_1;Unigene71536_1;Unigene72315_1;Unigene72545_1;Unigene73113_1;Unigene92276_1
novel_miR_5	0
novel_miR_6	3	Unigene1691_1;Unigene19531_1;Unigene94191_1
novel_miR_7	1	Unigene21415_1
novel_miR_8	2	Unigene30414_1;Unigene77954_1
novel_miR_9	3	Unigene22509_1;Unigene69511_1;Unigene79302_1
novel_miR_10	2	Unigene22726_1;Unigene25204_1
novel_miR_11	5	Unigene2682_1;Unigene13085_1;Unigene22493_1;Unigene22802_1;Unigene34370_1
novel_miR_12	1	Unigene22939_1
novel_miR_13	2	Unigene20737_1;Unigene24229_1
novel_miR_14	1	Unigene34070_1
novel_miR_15	3	Unigene10671_1;Unigene38421_1;Unigene61865_1
novel_miR_16	15	Unigene1013_1;Unigene1699_1;Unigene2593_1;Unigene6886_1;Unigene25938_1;Unigene28212_1;Unigene30353_1;Unigene31123_1;Unigene40062_1;Unigene40317_1;Unigene43371_1;Unigene53076_1;Unigene55796_1;Unigene59895_1;Unigene67793_1
novel_miR_17	1	Unigene40777_1
novel_miR_18	0
novel_miR_19	1	Unigene44830_1
novel_miR_20	5	Unigene14983_1;Unigene16675_1;Unigene23492_1;Unigene25254_1;Unigene50357_1
novel_miR_21	0
novel_miR_22	1	Unigene53592_1
novel_miR_23	7	Unigene1499_1;Unigene1499_1;Unigene3016_1;Unigene9655_1;Unigene30840_1;Unigene58189_1;Unigene70744_1
novel_miR_24	4	Unigene5774_1;Unigene40275_1;Unigene60641_1;Unigene86596_1
novel_miR_25	34	Unigene1768_1;Unigene3153_1;Unigene4271_1;Unigene8828_1;Unigene10677_1;Unigene14502_1;Unigene14723_1;Unigene15253_1;Unigene16163_1;Unigene19748_1;Unigene22418_1;Unigene22880_1;Unigene22917_1;Unigene23874_1;Unigene24151_1;Unigene25214_1;Unigene31078_1;Unigene31523_1;Unigene34366_1;Unigene44872_1;Unigene47210_1;Unigene51729_1;Unigene52382_1;Unigene68173_1;Unigene75154_1;Unigene79180_1;Unigene83550_…
novel_miR_26	9	Unigene11293_1;Unigene15367_1;Unigene20207_1;Unigene24119_1;Unigene30151_1;Unigene44221_1;Unigene60943_1;Unigene69809_1;Unigene84196_1
novel_miR_27	1	Unigene15430_1
novel_miR_28	5	Unigene17276_1;Unigene40809_1;Unigene40892_1;Unigene71737_1;Unigene89198_1
novel_miR_29	4	Unigene5219_1;Unigene70837_1;Unigene76376_1;Unigene76416_1
novel_miR_30	0
novel_miR_31	1	Unigene74556_1
novel_miR_32	3	Unigene95281_1;Unigene96474_1;Unigene96692_1
novel_miR_33	0
novel_miR_34	3	Unigene17_1;Unigene26033_1;Unigene79742_1
novel_miR_35	86	Unigene288_1;Unigene288_1;Unigene464_1;Unigene1244_1;Unigene1762_1;Unigene3606_1;Unigene6569_1;Unigene7723_1;Unigene8450_1;Unigene8450_1;Unigene11191_1;Unigene11419_1;Unigene11903_1;Unigene12313_1;Unigene13931_1;Unigene16650_1;Unigene18782_1;Unigene20084_1;Unigene20281_1;Unigene21020_1;Unigene21020_1;Unigene21737_1;Unigene21939_1;Unigene22024_1;Unigene22276_1;Unigene23233_1;Unigene23636_1;Unigene…
novel_miR_36	3	Unigene6544_1;Unigene13994_1;Unigene87175_1
novel_miR_37	1	Unigene93048_1
novel_miR_38	0
novel_miR_39	2	Unigene12672_1;Unigene82841_1
novel_miR_40	0
novel_miR_41	1	Unigene57764_1
novel_miR_42	2	Unigene2806_1;Unigene8285_1
novel_miR_43	2	Unigene4647_1;Unigene16454_1
novel_miR_44	0
novel_miR_45	2	Unigene9541_1;Unigene65668_1
novel_miR_46	1	Unigene19841_1
novel_miR_47	46	Unigene138_1;Unigene331_1;Unigene1150_1;Unigene9230_1;Unigene12268_1;Unigene14362_1;Unigene15173_1;Unigene15325_1;Unigene15809_1;Unigene16650_1;Unigene17551_1;Unigene18979_1;Unigene19013_1;Unigene20794_1;Unigene20904_1;Unigene21672_1;Unigene21757_1;Unigene21789_1;Unigene21805_1;Unigene22726_1;Unigene24374_1;Unigene24400_1;Unigene25389_1;Unigene31846_1;Unigene43409_1;Unigene55626_1;Unigene59741_1;…
novel_miR_48	1	Unigene22_1
novel_miR_49	3	Unigene4183_1;Unigene29803_1;Unigene49908_1
novel_miR_50	1	Unigene38682_1
novel_miR_51	5	Unigene13224_1;Unigene53893_1;Unigene72708_1;Unigene81616_1;Unigene84670_1
novel_miR_52	5	Unigene4122_1;Unigene6393_1;Unigene13357_1;Unigene40144_1;Unigene89860_1
miR1033e	0
miR1120	2	Unigene4546_1;Unigene16178_1
miR1223d	0
miR1223a	0
miR1310	0
miR1444a	0
miR1444c	0
miR1507b	0
miR1508a	2	Unigene3370_1;Unigene20486_1
miR1509a	0
miR1510b-5p	0
miR1513c	0
miR156f-3p	0
miR156n	0
miR156j	0
miR156h-5p	0
miR156f	0
miR156c-3p	0
miR156p	0
miR156g	0
miR157a-3p	1	Unigene9293_1
miR156b-3p	0
miR156g-5p	0
miR156q	0
miR156t	0
miR156a	10	Unigene6466_1;Unigene16415_1;Unigene17357_1;Unigene23588_1;Unigene24729_1;Unigene38315_1;Unigene73269_1;Unigene88905_1;Unigene89636_1;Unigene91274_1
miR156l-5p	0
miR156e	0
miR529d	5	Unigene16415_1;Unigene17357_1;Unigene23588_1;Unigene24729_1;Unigene91274_1
miR156b	0
miR156	0
miR529a	0
miR156c	0
miR156ae	0
miR156w	0
miR156i	0
miR158a-3p	0
miR158b	0
miR159b	2	Unigene539_1;Unigene18832_1
miR159c	0
miR319f	0
miR319c	0
miR319b-5p	0
miR159c-3p	0
miR159j-3p	0
miR159	0
miR159e	0
miR319d	0
miR159f	0
miR319g	0
miR319b	0
miR319	0
miR319d-3p	0
miR160	0
miR160e-5p	0
miR160h	0
miR160b-3p	2	Unigene9779_1;Unigene9790_1
miR160b	0
miR160g	0
miR160a-3p	0
miR160i	0
miR162-5p	0
miR162b	0
miR162a	1	Unigene15066_1
miR162b-5p	0
miR164	0
miR164a	1	Unigene18106_1
miR164e	0
miR164h-5p	0
miR164c	0
miR166i-5p	0
miR166i-3p	0
miR166s	0
miR165a-3p	0
miR166a-5p	0
miR166f	0
miR166l-3p	0
miR166b	0
miR166h-5p	0
miR166k	0
miR166e-3p	0
miR166a	1	Unigene95934_1
miR166i	0
miR166j-3p	0
miR166m	0
miR166u	0
miR166e	0
miR166b-5p	0
miR166q	0
miR166p	0
miR167b	0
miR167c	0
miR167d	0
miR167h-5p	0
miR167i-3p	0
miR167e	0
miR167h-3p	0
miR167i	0
miR167j-3p	0
miR167a	2	Unigene13623_1;Unigene87064_1
miR167-3p	0
miR168b	0
miR168	0
miR168b-3p	0
miR168a	1	Unigene94080_1
miR168c	0
miR169i	0
miR169q	0
miR169ae	0
miR169d	0
miR169t	0
miR169k-3p	0
miR169h	0
miR169r-5p	0
miR169	0
miR169n	0
miR169v	0
miR169b	0
miR169b-3p	0
miR169u	0
miR169c-3p	3	Unigene20763_1;Unigene85872_1;Unigene96641_1
miR169s	0
miR169e	0
miR171c	0
miR171k-5p	0
miR171b-3p	0
miR171d	0
miR171l	0
miR171a	0
miR171g	0
miR171	0
miR171f	0
miR171n	0
miR171b	0
miR171h	0
miR479	0
miR171k-3p	0
miR171i	0
miR172c	0
miR172k	0
miR172e-5p	0
miR172e-3p	12	Unigene9421_1;Unigene19149_1;Unigene21043_1;Unigene23067_1;Unigene23980_1;Unigene24934_1;Unigene31179_1;Unigene39056_1;Unigene52178_1;Unigene80246_1;Unigene88693_1;Unigene90133_1
miR172d	0
miR172d-3p	0
miR172g	0
miR172b	0
miR172c-5p	0
miR172i	0
miR172e	0
miR172g-3p	0
miR172f	0
miR172a-5p	0
miR172b-5p	0
miR1862e	0
miR1885b	0
miR2111-5p	0
miR2111a-5p	2	Unigene9577_1;Unigene58844_1
miR2111b	0
miR2119	18	Unigene11962_1;Unigene13662_1;Unigene13705_1;Unigene16262_1;Unigene16278_1;Unigene16887_1;Unigene17450_1;Unigene23824_1;Unigene24805_1;Unigene25299_1;Unigene67996_1;Unigene71446_1;Unigene77160_1;Unigene83534_1;Unigene84666_1;Unigene91722_1;Unigene93621_1;Unigene94097_1
miR2673b	0
miR3522a	0
miR3522	0
miR3522b	0
miR390c-5p	0
miR390d-3p	0
miR390b-3p	0
miR390b	0
miR390a	0
miR390	0
miR390a-3p	0
miR390e	0
miR393	0
miR393i	0
miR393a-3p	2	Unigene10849_1;Unigene20049_1
miR393c	0
miR393b-3p	0
miR394c	0
miR394a-5p	0
miR395a	0
miR395l	0
miR395j	0
miR395c	0
miR395i	0
miR396f-5p	0
miR396k	0
miR396b	0
miR396h	0
miR396a	0
miR396	0
miR396f	2	Unigene22509_1;Unigene95702_1
miR396e-3p	0
miR396e	0
miR396i-3p	0
miR396c	0
miR396g-5p	0
miR396d	0
miR396g-3p	0
miR396a-3p	2	Unigene12907_1;Unigene22509_1
miR397a	0
miR397b	0
miR397	4	Unigene5879_1;Unigene23353_1;Unigene25311_1;Unigene77351_1
miR398c-3p	0
miR398b	0
miR398	0
miR399b	0
miR399a	0
miR403c-5p	0
miR403a	0
miR408-3p	0
miR408a-5p	0
miR408d	0
miR408-5p	0
miR408b	0
miR408b-5p	0
miR4416a	0
miR444b.2	0
miR444a	0
miR475a-3p	0
miR475a-5p	0
miR477a	0
miR477a-3p	0
miR473a-5p	0
miR482a.2	0
miR482a-5p	0
miR482	0
miR2118b-3p	0
miR482c	3	Unigene5774_1;Unigene19084_1;Unigene86596_1
miR482c-3p	0
miR482a	0
miR482a.1	0
miR5301	1	Unigene13766_1
miR482b	0
miR482d-3p	0
miR2118b-5p	0
miR482b-5p	0
miR2118	0
miR482e	0
miR482-3p	0
miR5049c	5	Unigene1537_1;Unigene3397_1;Unigene40873_1;Unigene50700_1;Unigene68820_1
miR528-5p	0
miR535	1	Unigene18498_1
miR535-5p	0
miR535b	0
miR535d	0
miR536e	0
miR538c	0
miR5559-5p	0
miR5568f-3p	10	Unigene4320_1;Unigene19006_1;Unigene21351_1;Unigene33557_1;Unigene36712_1;Unigene44197_1;Unigene57364_1;Unigene81410_1;Unigene88862_1;Unigene90800_1
miR5654b	0
miR5770a	0
miR6022	0
miR6023	0
miR6026	0
miR6027	0
miR6445b	0
miR6462c-3p	0
miR818d	0
miR824-5p	0
miR828-5p	0
miR858a	0
miR902b-5p	0
miR902g-3p	0
miR1052	0
miR1171	8	Unigene6490_1;Unigene10882_1;Unigene33624_1;Unigene60993_1;Unigene76807_1;Unigene82720_1;Unigene90896_1;Unigene94726_1
miR1436	1	Unigene89573_1
miR1448	0
miR1450	1	Unigene90103_1
miR1507c-3p	0
miR1511	1	Unigene57836_1
miR1513b	0
miR156h	0
miR156l	0
miR156r	0
miR169f	0
miR169o	0
miR2916	1	Unigene8217_1
miR391	1	Unigene23971_1
miR3947-5p	0
miR408	0
miR4376	1	Unigene14251_1
miR4384	0
miR4397-5p	0
miR4409	0
miR472a	0
miR472b	0
miR477c	0
miR4995	1	Unigene96305_1
miR4996	2	Unigene24037_1;Unigene71072_1
miR5021	158	Unigene324_1;Unigene681_1;Unigene780_1;Unigene1398_1;Unigene1542_1;Unigene1864_1;Unigene2178_1;Unigene2231_1;Unigene2558_1;Unigene2645_1;Unigene2679_1;Unigene2681_1;Unigene2847_1;Unigene3567_1;Unigene4292_1;Unigene4351_1;Unigene4695_1;Unigene5133_1;Unigene5361_1;Unigene5455_1;Unigene7296_1;Unigene7590_1;Unigene7786_1;Unigene8148_1;Unigene8450_1;Unigene8640_1;Unigene8714_1;Unigene9551_1;Unigene118…
miR5072	2	Unigene3315_1;Unigene14674_1
miR5083	0
miR5139	13	Unigene5550_1;Unigene6016_1;Unigene20549_1;Unigene21183_1;Unigene22129_1;Unigene24993_1;Unigene34271_1;Unigene34446_1;Unigene42010_1;Unigene57836_1;Unigene60478_1;Unigene64274_1;Unigene89926_1
miR5141	0
miR5161	0
miR5163	4	Unigene17602_1;Unigene25095_1;Unigene55892_1;Unigene95867_1
miR5205b	0
miR5205a	6	Unigene864_1;Unigene4433_1;Unigene8324_1;Unigene57397_1;Unigene68837_1;Unigene88641_1
miR529	4	Unigene6466_1;Unigene23588_1;Unigene24729_1;Unigene91274_1
miR5293	122	Unigene123_1;Unigene288_1;Unigene681_1;Unigene725_1;Unigene780_1;Unigene1398_1;Unigene1542_1;Unigene1574_1;Unigene2558_1;Unigene2681_1;Unigene2847_1;Unigene4292_1;Unigene4351_1;Unigene5133_1;Unigene5361_1;Unigene7296_1;Unigene7296_1;Unigene7590_1;Unigene8450_1;Unigene8450_1;Unigene8714_1;Unigene10658_1;Unigene10956_1;Unigene12746_1;Unigene13278_1;Unigene13382_1;Unigene13592_1;Unigene13825_1;Unige…
miR5300	0
miR5368	3	Unigene170_1;Unigene93837_1;Unigene95458_1
miR5371-5p	0
miR5532	0
miR5538	1	Unigene92546_1
miR5658	39	Unigene3012_1;Unigene4147_1;Unigene9626_1;Unigene13022_1;Unigene13608_1;Unigene19547_1;Unigene20631_1;Unigene21372_1;Unigene21390_1;Unigene38041_1;Unigene49359_1;Unigene50523_1;Unigene51605_1;Unigene59179_1;Unigene59959_1;Unigene60790_1;Unigene62419_1;Unigene62794_1;Unigene63344_1;Unigene70431_1;Unigene74106_1;Unigene74636_1;Unigene75281_1;Unigene77236_1;Unigene77850_1;Unigene84310_1;Unigene84480…
miR6031	0
miR6300	0
miR6421-3p	1	Unigene85942_1
miR6427-5p	0
miR6453	0
miR6459-3p	0
miR6459-5p	0
miR6476	0
miR6478	0
miR858b	0
miR894	1	Unigene96033_1
