# Supplementary material for: Identification of novel and conserved microRNAs in Panax notoginseng roots by high-throughput sequencing
Source: BMC Genomics. 2015 Oct 22;16:835. doi: 10.1186/s12864-015-2010-6 (PMC4618736; doi:10.1186/s12864-015-2010-6)
Supplement: Additional file 6: Table S5. — Statistics of target genes pathways of novel miRNAs in Panax notoginseng. (XLSX 16 kb) [file 12864_2015_2010_MOESM6_ESM.xlsx]

## Sheet: PN1-PN2-PN3.all.pathway
Table S5 Statistics of target genes pathways of novel and conserved miRNAs in Panax notoginseng
Pathway	Target number	Pathway ID	Target genes
Metabolic pathways	76	ko01100	Unigene96603_1;Unigene96585_1;Unigene96530_1;Unigene96368_1;Unigene96224_1;Unigene95976_1;Unigene95843_1;Unigene95427_1;Unigene95052_1;Unigene94612_1;Unigene94397_1;Unigene94239_1;Unigene94160_1;Unigene94097_1;Unigene93837_1;Unigene92370_1;Unigene92001_1;Unigene9197_1;Unigene90777_1;Unigene9063_1;Unigene89914_1;Unigene88444_1;Unigene88418_1;Unigene87633_1;Unigene87604_1;Unigene87437_1;Unigene8679…
Biosynthesis of secondary metabolites	41	ko01110	Unigene96585_1;Unigene96530_1;Unigene96368_1;Unigene95976_1;Unigene95702_1;Unigene94612_1;Unigene94397_1;Unigene94239_1;Unigene94160_1;Unigene93837_1;Unigene90777_1;Unigene9063_1;Unigene88444_1;Unigene88418_1;Unigene87633_1;Unigene87437_1;Unigene86796_1;Unigene81616_1;Unigene80811_1;Unigene80570_1;Unigene7723_1;Unigene75903_1;Unigene74196_1;Unigene69779_1;Unigene6886_1;Unigene66188_1;Unigene5879_…
Plant-pathogen interaction	38	ko04626	Unigene96635_1;Unigene96297_1;Unigene95324_1;Unigene94055_1;Unigene92884_1;Unigene91432_1;Unigene91384_1;Unigene90211_1;Unigene88026_1;Unigene82335_1;Unigene82119_1;Unigene79978_1;Unigene79778_1;Unigene79312_1;Unigene70603_1;Unigene654_1;Unigene6544_1;Unigene38682_1;Unigene31374_1;Unigene2806_1;Unigene25253_1;Unigene24675_1;Unigene24374_1;Unigene22866_1;Unigene22835_1;Unigene21663_1;Unigene20925_…
Spliceosome	61	ko03040	Unigene96668_1;Unigene96475_1;Unigene96474_1;Unigene9626_1;Unigene95791_1;Unigene95270_1;Unigene94535_1;Unigene93223_1;Unigene9293_1;Unigene92370_1;Unigene91733_1;Unigene90208_1;Unigene88418_1;Unigene87737_1;Unigene87604_1;Unigene87070_1;Unigene86989_1;Unigene8655_1;Unigene86533_1;Unigene84018_1;Unigene83230_1;Unigene80811_1;Unigene79778_1;Unigene78510_1;Unigene76782_1;Unigene71768_1;Unigene69591…
Protein processing in endoplasmic reticulum	15	ko04141	Unigene96475_1;Unigene96347_1;Unigene93860_1;Unigene93650_1;Unigene90144_1;Unigene89655_1;Unigene77351_1;Unigene6819_1;Unigene5220_1;Unigene24663_1;Unigene23824_1;Unigene2178_1;Unigene20631_1;Unigene17031_1;Unigene13850_1
Starch and sucrose metabolism	10	ko00500	Unigene96033_1;Unigene92370_1;Unigene92217_1;Unigene84599_1;Unigene64678_1;Unigene5948_1;Unigene2558_1;Unigene15173_1;Unigene13825_1;Unigene10578_1
Ribosome	11	ko03010	Unigene94485_1;Unigene93465_1;Unigene92287_1;Unigene91733_1;Unigene87287_1;Unigene86913_1;Unigene8505_1;Unigene80910_1;Unigene75897_1;Unigene57254_1;Unigene48649_1
Purine metabolism	14	ko00230	Unigene95843_1;Unigene94239_1;Unigene93837_1;Unigene9197_1;Unigene89914_1;Unigene75903_1;Unigene74196_1;Unigene5421_1;Unigene23636_1;Unigene21415_1;Unigene19294_1;Unigene17770_1;Unigene13125_1;Unigene10758_1
Ubiquitin mediated proteolysis	7	ko04120	Unigene96347_1;Unigene747_1;Unigene24663_1;Unigene24356_1;Unigene22939_1;Unigene22205_1;Unigene14252_1
Oxidative phosphorylation	1	ko00190	Unigene92543_1
Pyrimidine metabolism	13	ko00240	Unigene95843_1;Unigene94097_1;Unigene9197_1;Unigene89914_1;Unigene85942_1;Unigene75903_1;Unigene5421_1;Unigene23636_1;Unigene21415_1;Unigene19294_1;Unigene17770_1;Unigene13125_1;Unigene10758_1
Endocytosis	4	ko04144	Unigene96475_1;Unigene79778_1;Unigene25224_1;Unigene17770_1
Phenylpropanoid biosynthesis	7	ko00940	Unigene96530_1;Unigene94160_1;Unigene81616_1;Unigene66188_1;Unigene58413_1;Unigene52200_1;Unigene15312_1
Glycolysis / Gluconeogenesis	4	ko00010	Unigene94397_1;Unigene88444_1;Unigene5879_1;Unigene22314_1
RNA degradation	5	ko03018	Unigene9414_1;Unigene90133_1;Unigene88693_1;Unigene87865_1;Unigene67996_1
Cysteine and methionine metabolism	5	ko00270	Unigene92001_1;Unigene88444_1;Unigene87604_1;Unigene87437_1;Unigene13784_1
Phagosome	8	ko04145	Unigene95125_1;Unigene93132_1;Unigene91722_1;Unigene89655_1;Unigene84594_1;Unigene73602_1;Unigene17770_1;Unigene13817_1
Amino sugar and nucleotide sugar metabolism	5	ko00520	Unigene96368_1;Unigene92217_1;Unigene84775_1;Unigene15173_1;Unigene10578_1
Pyruvate metabolism	4	ko00620	Unigene91819_1;Unigene88444_1;Unigene88418_1;Unigene5879_1
Peroxisome	5	ko04146	Unigene96603_1;Unigene93098_1;Unigene59741_1;Unigene44830_1;Unigene20538_1
Limonene and pinene degradation	3	ko00903	Unigene95702_1;Unigene52200_1;Unigene20640_1
Stilbenoid, diarylheptanoid and gingerol biosynthesis	3	ko00945	Unigene95702_1;Unigene52200_1;Unigene20640_1
Carbon fixation in photosynthetic organisms	4	ko00710	Unigene454_1;Unigene22314_1;Unigene1699_1;Unigene11903_1
Citrate cycle (TCA cycle)	2	ko00020	Unigene5879_1;Unigene3098_1
Flavonoid biosynthesis	4	ko00941	Unigene95976_1;Unigene87437_1;Unigene52200_1;Unigene21967_1
Circadian rhythm - plant	8	ko04712	Unigene81026_1;Unigene5009_1;Unigene2845_1;Unigene21672_1;Unigene21046_1;Unigene21020_1;Unigene16675_1;Unigene11274_1
Aminoacyl-tRNA biosynthesis	2	ko00970	Unigene20049_1;Unigene1864_1
ABC transporters	3	ko02010	Unigene3370_1;Unigene17171_1;Unigene12230_1
Glycerophospholipid metabolism	6	ko00564	Unigene95427_1;Unigene84445_1;Unigene84233_1;Unigene79778_1;Unigene24693_1;Unigene24355_1
Fatty acid metabolism	1	ko00071	Unigene96603_1
alpha-Linolenic acid metabolism	5	ko00592	Unigene96603_1;Unigene96530_1;Unigene84445_1;Unigene55731_1;Unigene170_1
Nucleotide excision repair	4	ko03420	Unigene8219_1;Unigene46009_1;Unigene23636_1;Unigene18758_1
Biosynthesis of unsaturated fatty acids	2	ko01040	Unigene96603_1;Unigene43089_1
RNA polymerase	9	ko03020	Unigene95843_1;Unigene9197_1;Unigene89914_1;Unigene5421_1;Unigene21415_1;Unigene19294_1;Unigene17770_1;Unigene13125_1;Unigene10758_1
Phenylalanine metabolism	3	ko00360	Unigene96530_1;Unigene66188_1;Unigene52200_1
Phosphatidylinositol signaling system	3	ko04070	Unigene5133_1;Unigene19205_1;Unigene17770_1
Zeatin biosynthesis	4	ko00908	Unigene6886_1;Unigene56404_1;Unigene17602_1;Unigene10849_1
Tryptophan metabolism	1	ko00380	Unigene95702_1
Glycerolipid metabolism	2	ko00561	Unigene94397_1;Unigene13954_1
DNA replication	3	ko03030	Unigene88418_1;Unigene76140_1;Unigene23636_1
Fructose and mannose metabolism	3	ko00051	Unigene96368_1;Unigene4188_1;Unigene10578_1
Glycine, serine and threonine metabolism	4	ko00260	Unigene80811_1;Unigene80109_1;Unigene5879_1;Unigene16391_1
Propanoate metabolism	2	ko00640	Unigene88444_1;Unigene88418_1
Galactose metabolism	1	ko00052	Unigene15173_1
Pentose and glucuronate interconversions	4	ko00040	Unigene92370_1;Unigene64678_1;Unigene15173_1;Unigene13825_1
Basal transcription factors	3	ko03022	Unigene90684_1;Unigene86365_1;Unigene23233_1
Terpenoid backbone biosynthesis	3	ko00900	Unigene94612_1;Unigene9063_1;Unigene17602_1
Inositol phosphate metabolism	2	ko00562	Unigene5133_1;Unigene17770_1
Glutathione metabolism	1	ko00480	Unigene19006_1
Protein export	3	ko03060	Unigene89655_1;Unigene80925_1;Unigene77351_1
Valine, leucine and isoleucine degradation	2	ko00280	Unigene94612_1;Unigene5879_1
Carotenoid biosynthesis	2	ko00906	Unigene96585_1;Unigene90777_1
Nitrogen metabolism	3	ko00910	Unigene91197_1;Unigene25311_1;Unigene23353_1
Ascorbate and aldarate metabolism	3	ko00053	Unigene94397_1;Unigene25311_1;Unigene23353_1
Alanine, aspartate and glutamate metabolism	2	ko00250	Unigene93837_1;Unigene1699_1
Cyanoamino acid metabolism	3	ko00460	Unigene80811_1;Unigene6886_1;Unigene16391_1
Porphyrin and chlorophyll metabolism	7	ko00860	Unigene87633_1;Unigene86796_1;Unigene80811_1;Unigene69779_1;Unigene24783_1;Unigene22701_1;Unigene17463_1
N-Glycan biosynthesis	1	ko00510	Unigene2178_1
Selenoamino acid metabolism	1	ko00450	Unigene96224_1
Pentose phosphate pathway	1	ko00030	Unigene454_1
Base excision repair	4	ko03410	Unigene93183_1;Unigene58111_1;Unigene5455_1;Unigene23636_1
Lysine degradation	3	ko00310	Unigene9790_1;Unigene7723_1;Unigene11458_1
Homologous recombination	2	ko03440	Unigene15809_1;Unigene15173_1
Linoleic acid metabolism	3	ko00591	Unigene84445_1;Unigene55731_1;Unigene170_1
Natural killer cell mediated cytotoxicity	2	ko04650	Unigene92884_1;Unigene79978_1
Glyoxylate and dicarboxylate metabolism	1	ko00630	Unigene3098_1
Valine, leucine and isoleucine biosynthesis	1	ko00290	Unigene1864_1
SNARE interactions in vesicular transport	3	ko04130	Unigene91722_1;Unigene84594_1;Unigene12751_1
Fatty acid biosynthesis	2	ko00061	Unigene88418_1;Unigene24229_1
Butanoate metabolism	1	ko00650	Unigene94612_1
Photosynthesis	2	ko00195	Unigene14729_1;Unigene10512_1
Ether lipid metabolism	2	ko00565	Unigene84445_1;Unigene79778_1
Regulation of autophagy	2	ko04140	Unigene40903_1;Unigene13853_1
Diterpenoid biosynthesis	3	ko00904	Unigene95976_1;Unigene80570_1;Unigene21967_1
Ubiquinone and other terpenoid-quinone biosynthesis	1	ko00130	Unigene96530_1
Flavone and flavonol biosynthesis	3	ko00944	Unigene81616_1;Unigene58413_1;Unigene52200_1
One carbon pool by folate	2	ko00670	Unigene80811_1;Unigene16391_1
Lysine biosynthesis	1	ko00300	Unigene7723_1
Benzoxazinoid biosynthesis	2	ko00402	Unigene95976_1;Unigene58413_1
Nicotinate and nicotinamide metabolism	1	ko00760	Unigene95052_1
Arachidonic acid metabolism	1	ko00590	Unigene84445_1
Non-homologous end-joining	2	ko03450	Unigene15809_1;Unigene15173_1
Photosynthesis - antenna proteins	1	ko00196	Unigene12346_1
Brassinosteroid biosynthesis	1	ko00905	Unigene90777_1
Thiamine metabolism	2	ko00730	Unigene96224_1;Unigene95900_1
Synthesis and degradation of ketone bodies	1	ko00072	Unigene94612_1
