# Supplementary material for: Identification of novel and conserved microRNAs in Panax notoginseng roots by high-throughput sequencing
Source: BMC Genomics. 2015 Oct 22;16:835. doi: 10.1186/s12864-015-2010-6 (PMC4618736; doi:10.1186/s12864-015-2010-6)
Supplement: Additional file 7: Table S6. — The statistically significant differentially expressed known and novel miRNAs in Panax notoginseng. (XLSX 17 kb) [file 12864_2015_2010_MOESM7_ESM.xlsx]

## Sheet: Sheet1
Table S6 The statistically significant differentially expressed known and novel miRNAs in Panax notoginseng
“std” represent the normalized expression level of the miRNA in a sample. “**” represents fold change |log2ratio|≥1 ,and adjusted p-value<0.01; and “*” represents fold change|log2ratio|≥1, and adjusted p-value<0.05.
S6-1.
Pairwise	miR-name	1y-total-reads	2y-total-reads	1y-expressed	2y-expressed	1y-std	2y-std	Fold-change(log2 2y/1y)	P-value	Sig-lable	Regulate
2y_1y	miR159b	23891262	22077268	0	3091	0.01	140.008	13.7732	0	**	up-regulated
2y_1y	miR6421-3p	23891262	22077268	29	25475	1.2138	1153.9	9.89277	0	**	up-regulated
2y_1y	miR528-5p	23891262	22077268	0	87	0.01	3.9407	8.62231	1.87e-28	**	up-regulated
2y_1y	miR408a-5p	23891262	22077268	0	73	0.01	3.3066	8.3692	5.38e-24	**	up-regulated
2y_1y	miR529	23891262	22077268	0	39	0.01	1.7665	7.46475	3.63e-13	**	up-regulated
2y_1y	miR477a	23891262	22077268	0	28	0.01	1.2683	6.98675	1.16e-09	**	up-regulated
2y_1y	miR3522a	23891262	22077268	62	2964	2.5951	134.256	5.69305	0	**	up-regulated
2y_1y	miR5371-5p	23891262	22077268	189	434	7.9108	19.6582	1.31324	9.81e-28	**	up-regulated
2y_1y	miR160b-3p	23891262	22077268	152	69	6.3622	3.1254	-1.02548	4.29e-07	**	down-regulated
2y_1y	miR2111a-5p	23891262	22077268	182	79	7.6178	3.5783	-1.0901	5.96e-09	**	down-regulated
2y_1y	miR168a	23891262	22077268	64006	27219	2679.05	1232.9	-1.11967	0	**	down-regulated
2y_1y	miR397	23891262	22077268	432	124	18.0819	5.6166	-1.68678	5.8e-36	**	down-regulated
2y_1y	miR398b	23891262	22077268	51	14	2.1347	0.6341	-1.75125	1.24e-05	**	down-regulated
2y_1y	miR157a-3p	23891262	22077268	83	14	3.4741	0.6341	-2.45386	3.67e-12	**	down-regulated
2y_1y	miR156a	23891262	22077268	315542	21997	13207.4	996.364	-3.72853	0	**	down-regulated
2y_1y	miR156f-3p	23891262	22077268	482	30	20.1747	1.3589	-3.89204	1e-98	**	down-regulated
2y_1y	miR6453	23891262	22077268	32	0	1.3394	0.01	-7.06544	8.35e-10	**	down-regulated
2y_1y	miR4995	23891262	22077268	52	0	2.1765	0.01	-7.76587	1.73e-15	**	down-regulated
2y_1y	miR408b-5p	23891262	22077268	185	0	7.7434	0.01	-9.59682	2.73e-53	**	down-regulated
2y_1y	miR1511	23891262	22077268	300	0	12.5569	0.01	-10.2943	5.63e-86	**	down-regulated
2y_1y	miR529d	23891262	22077268	595	0	24.9045	0.01	-11.2822	8.04e-170	**	down-regulated
2y_1y	miR172e-3p	23891262	22077268	12097	0	506.336	0.01	-15.6278	0	**	down-regulated
2y_1y	novel_miR_1	23891262	22077268	24	0	1.0046	0.01	-6.65048	1.57e-07	**	down-regulated
2y_1y	novel_miR_2	23891262	22077268	26	0	1.0883	0.01	-6.76593	4.24e-08	**	down-regulated
2y_1y	novel_miR_3	23891262	22077268	90	0	3.7671	0.01	-8.55731	2.73e-26	**	down-regulated
2y_1y	novel_miR_4	23891262	22077268	23	52	0.9627	2.3554	1.29081	0.00021	**	up-regulated
2y_1y	novel_miR_5	23891262	22077268	114	591	4.7716	26.7696	2.48805	3.88e-87	**	up-regulated
2y_1y	novel_miR_18	23891262	22077268	38	0	1.5905	0.01	-7.31334	1.65e-11	**	down-regulated
2y_1y	novel_miR_20	23891262	22077268	579	179	24.2348	8.1079	-1.57968	1.59e-43	**	down-regulated
2y_1y	novel_miR_21	23891262	22077268	121	0	5.0646	0.01	-8.9843	4.23e-35	**	down-regulated
2y_1y	novel_miR_36	23891262	22077268	82	0	3.4322	0.01	-8.42299	5.14e-24	**	down-regulated
2y_1y	novel_miR_45	23891262	22077268	0	40	0.01	1.8118	7.50128	1.75e-13	**	up-regulated
2y_1y	novel_miR_49	23891262	22077268	0	34	0.01	1.54	7.26679	1.42e-11	**	up-regulated
S6-2.
Pairwise	miR-name	1y-total-reads	3y-total-reads	1y-expressed	3y-expressed	1y-std	3y-std	Fold-change(log2 3y/1y)	P-value	Sig-lable	Regulate
3y_1y	miR167d	23891262	21248594	0	5878	0.01	276.63	14.7557	0	**	up-regulated
3y_1y	miR2119	23891262	21248594	0	137	0.01	6.4475	9.3326	1.39e-45	**	up-regulated
3y_1y	miR528-5p	23891262	21248594	0	51	0.01	2.4002	7.90701	1.93e-17	**	up-regulated
3y_1y	miR408a-5p	23891262	21248594	0	48	0.01	2.259	7.81954	1.85e-16	**	up-regulated
3y_1y	miR3522a	23891262	21248594	62	2152	2.5951	101.277	5.28638	0	**	up-regulated
3y_1y	miR157a-3p	23891262	21248594	83	357	3.4741	16.8011	2.27384	4.24e-49	**	up-regulated
3y_1y	miR166a	23891262	21248594	42488	84405	1778.39	3972.26	1.15939	0	**	up-regulated
3y_1y	miR2111a-5p	23891262	21248594	182	72	7.6178	3.3885	-1.16873	1.19e-09	**	down-regulated
3y_1y	miR1171	23891262	21248594	174	63	7.283	2.9649	-1.29655	1.13e-10	**	down-regulated
3y_1y	miR391	23891262	21248594	1508	398	63.1193	18.7307	-1.75268	6.8e-125	**	down-regulated
3y_1y	miR4376	23891262	21248594	158	38	6.6133	1.7884	-1.8867	7.53e-16	**	down-regulated
3y_1y	miR6421-3p	23891262	21248594	29	0	1.2138	0.01	-6.92339	1.03e-08	**	down-regulated
3y_1y	miR6453	23891262	21248594	32	0	1.3394	0.01	-7.06544	1.52e-09	**	down-regulated
3y_1y	miR398b	23891262	21248594	51	0	2.1347	0.01	-7.73789	8.56e-15	**	down-regulated
3y_1y	miR4995	23891262	21248594	52	0	2.1765	0.01	-7.76587	4.53e-15	**	down-regulated
3y_1y	miR160b-3p	23891262	21248594	152	0	6.3622	0.01	-9.31338	1.06e-42	**	down-regulated
3y_1y	miR408b-5p	23891262	21248594	185	0	7.7434	0.01	-9.59682	8.04e-52	**	down-regulated
3y_1y	miR1511	23891262	21248594	300	0	12.5569	0.01	-10.2943	1.34e-83	**	down-regulated
3y_1y	miR529d	23891262	21248594	595	0	24.9045	0.01	-11.2822	4.11e-165	**	down-regulated
3y_1y	miR535	23891262	21248594	1554	0	65.0447	0.01	-12.6672	0	**	down-regulated
3y_1y	miR169c-3p	23891262	21248594	2340	0	97.9438	0.01	-13.2577	0	**	down-regulated
3y_1y	miR167a	23891262	21248594	7978	0	333.93	0.01	-15.0273	0	**	down-regulated
3y_1y	novel_miR_2	23891262	21248594	26	0	1.0883	0.01	-6.76593	6.92e-08	**	down-regulated
3y_1y	novel_miR_10	23891262	21248594	1558	0	65.2121	0.01	-12.6709	0	**	down-regulated
3y_1y	novel_miR_18	23891262	21248594	38	0	1.5905	0.01	-7.31334	3.35e-11	**	down-regulated
3y_1y	novel_miR_21	23891262	21248594	121	0	5.0646	0.01	-8.9843	3.89e-34	**	down-regulated
3y_1y	novel_miR_49	23891262	21248594	0	31	0.01	1.4589	7.18874	6.76e-11	**	up-regulated
S6-3.
Pairwise	miR-name	2y-total-reads	3y-total-reads	2y-expressed	3y-expressed	2y-std	3y-std	Fold-change(log2 3y/2y)	P-value	Sig-lable	Regulate
3y_2y	miR172e-3p	22077268	21248594	0	9772	0.01	459.889	15.489	0	**	up-regulated
3y_2y	miR167d	22077268	21248594	0	5878	0.01	276.63	14.7557	0	**	up-regulated
3y_2y	miR2119	22077268	21248594	0	137	0.01	6.4475	9.3326	3.99e-43	**	up-regulated
3y_2y	miR157a-3p	22077268	21248594	14	357	0.6341	16.8011	4.7277	2.44e-90	**	up-regulated
3y_2y	miR156f-3p	22077268	21248594	30	366	1.3589	17.2247	3.66397	1.12e-77	**	up-regulated
3y_2y	miR156a	22077268	21248594	21997	251390	996.364	11830.9	3.56974	0	**	up-regulated
3y_2y	miR166a	22077268	21248594	28331	84405	1283.27	3972.26	1.63014	0	**	up-regulated
3y_2y	miR397	22077268	21248594	124	343	5.6166	16.1422	1.52307	7.46e-27	**	up-regulated
3y_2y	miR1171	22077268	21248594	223	63	10.1009	2.9649	-1.76843	5.25e-21	**	down-regulated
3y_2y	miR4376	22077268	21248594	136	38	6.1602	1.7884	-1.78431	1.61e-13	**	down-regulated
3y_2y	miR5371-5p	22077268	21248594	434	119	19.6582	5.6004	-1.81153	1.1e-40	**	down-regulated
3y_2y	miR477a	22077268	21248594	28	0	1.2683	0.01	-6.98675	6.45e-09	**	down-regulated
3y_2y	miR529	22077268	21248594	39	0	1.7665	0.01	-7.46475	3.88e-12	**	down-regulated
3y_2y	miR160b-3p	22077268	21248594	69	0	3.1254	0.01	-8.2879	6.38e-21	**	down-regulated
3y_2y	miR535	22077268	21248594	1204	0	54.5357	0.01	-12.413	0	**	down-regulated
3y_2y	miR169c-3p	22077268	21248594	2300	0	104.18	0.01	-13.3468	0	**	down-regulated
3y_2y	miR159b	22077268	21248594	3091	0	140.008	0.01	-13.7732	0	**	down-regulated
3y_2y	miR167a	22077268	21248594	4981	0	225.617	0.01	-14.4616	0	**	down-regulated
3y_2y	miR6421-3p	22077268	21248594	25475	0	1153.9	0.01	-16.8162	0	**	down-regulated
3y_2y	novel_miR_1	22077268	21248594	0	27	0.01	1.2707	6.98948	4.34e-09	**	up-regulated
3y_2y	novel_miR_3	22077268	21248594	0	58	0.01	2.7296	8.09255	1.11e-18	**	up-regulated
3y_2y	novel_miR_4	22077268	21248594	52	0	2.3554	0.01	-7.87983	6.06e-16	**	down-regulated
3y_2y	novel_miR_5	22077268	21248594	591	132	26.7696	6.2122	-2.10742	1.37e-66	**	down-regulated
3y_2y	novel_miR_10	22077268	21248594	1807	0	81.8489	0.01	-12.9987	0	**	down-regulated
3y_2y	novel_miR_12	22077268	21248594	24	0	1.0871	0.01	-6.76434	9.57e-08	**	down-regulated
3y_2y	novel_miR_15	22077268	21248594	23	0	1.0418	0.01	-6.70293	1.88e-07	**	down-regulated
3y_2y	novel_miR_30	22077268	21248594	377	762	17.0764	35.8612	1.07042	5.4e-34	**	up-regulated
3y_2y	novel_miR_36	22077268	21248594	0	111	0.01	5.2239	9.02898	4.43e-35	**	up-regulated
3y_2y	novel_miR_45	22077268	21248594	40	0	1.8118	0.01	-7.50128	1.98e-12	**	down-regulated
