# Supplementary material for: Identification of novel and conserved microRNAs in Panax notoginseng roots by high-throughput sequencing
Source: BMC Genomics. 2015 Oct 22;16:835. doi: 10.1186/s12864-015-2010-6 (PMC4618736; doi:10.1186/s12864-015-2010-6)
Supplement: Additional file 9: Table S7. — Primers used for stem-loop qRT-PCR. (XLSX 9 kb) [file 12864_2015_2010_MOESM9_ESM.xlsx]

## Sheet: Sheet1
Table S7 Primers used for stem-loop qRT-PCR
Primer name	Sequence (5'-3')
miR156f-3p-RT	CTCAACTGGTGTCGTGGAGTCGGCAATTCAGTTGAGGGTGACAG
miR156f-3p-F	ACACTCCAGCTGGGGCTCACCCTCTATCTG
miR157a-3p-RT	CTCAACTGGTGTCGTGGAGTCGGCAATTCAGTTGAGGATGACAGA
miR157a-3p-F	ACACTCCAGCTGGGGCTCTCTAGTCTTCTG
miR5021-RT	CTCAACTGGTGTCGTGGAGTCGGCAATTCAGTTGAGTCTTTTCT
miR5021-F	ACACTCCAGCTGGGGAGGAAGAAGAAGAA
miR5163-RT	CTCAACTGGTGTCGTGGAGTCGGCAATTCAGTTGAGACAACTAA
miR5163-F	ACACTCCAGCTGGGTTATGTATTTCGGT
miR5293-RT	CTCAACTGGTGTCGTGGAGTCGGCAATTCAGTTGAGTACTTCTT
miR5293-F	ACACTCCAGCTGGGGAGGAAGAAGAGGAAG
novel_miR_27-RT	CTCAACTGGTGTCGTGGAGTCGGCAATTCAGTTGAGGAGGAATG
novel_miR_27-F	ACACTCCAGCTGGGTTTCCTAGACCGCCC
Reverse primer	TGGTGTCGTGGAGTCG
18S-F	GATGCGCTCCTGTCCTTAAC
18S-R	CATCCTTGGCAAATGCTTTC
